# Supplementary material for: The mutational landscape and its longitudinal dynamics in relapsed and refractory classic Hodgkin lymphoma
Source: Ann Hematol. 2025 Feb 24;104(3):1721–33. doi: 10.1007/s00277-025-06274-5 (PMC12031843; doi:10.1007/s00277-025-06274-5)
Supplement: Supplementary file 2 — Supplementary file2 (XLSX 15 KB) [file 277_2025_6274_MOESM2_ESM.xlsx]

## Sheet: Gene Panel
Gene
ABCC4
AKT1
APCDD1
ASXL1
AURKB
AXIN1
AXIN2
AXL
BACH1
BCL2
BCL2A1
BCL2L1
BCL2L2
BCL6
BCR
BLM
BMPR1A
BRAF
BRCA1
BRIP1
BTG1
BTG2
BTK
C8orf34
CASP8
CBFB
CBL
CCND1
CCND2
ABL2
ALK
ARFRP1
ATRX
BAP1
BCOR
ABRAXAS1
ALOX12B
ARID1A
AURKA
BARD1
BCORL1
ABCB1
ACVR1B
AMER1
ARID1B
ABCC2
ADGRA2
APC
ABCG2
AKT2
AR
ATM
ABL1
AKT3
ARAF
ATR
CD22
CDH1
CDK8
CFTR
CRBN
CTNNA1
CYP17A1
DAXX
DPYD
EPHA5
ERBB3
ERRFI1
EWSR1
FANCE
FAT1
FGF19
FGFR2
FLT4
GATA1
GLI1
GRM3
CD274
CDH2
CDKN1A
CHD2
CREBBP
CTNNB1
CYP1B1
DDR1
EED
EPHA6
ERBB4
ESR1
EZH2
FANCF
FAT3
FGF23
FGFR3
FOXL2
GATA2
GNA11
GSK3B
CD70
CDH20
CDKN1B
CHD4
CRKL
CUL3
CYP2C19
DDR2
EGFR
CD74
CDH5
CDKN2A
CHEK1
CRLF2
CUL4A
CYP2C8
DICER1
EMSY
EPHB1
CD79A
CDK12
CDKN2B
CHEK2
CSF1R
CUL4B
CYP2D6
DIS3
EP300
EPHB4
ERCC3
ETV4
FANCA
FANCL
FGF10
FGF6
FLCN
FUBP1
GATA6
GNAS
BRCA2
BRD4
CALR
CARD11
CCND3
CCNE1
CD79B
CDC73
HGF
HLA-A
HNF1A
IDH2
IKBKE
IRF4
KA
T6A
KIT
LRP1B
MAGI2
MAPK1
MEF2B
MLH1
MST1R
MYCL
HOXB13
HRAS
IDO1
IDO2
IKZF1
IL7R
IRS2
ITPA
HSD3B1
IGF1
INHBA
JAK1
KDM6A
KMT2C
LTK
MAP2K2
MCL1
MET
MRE11
MTOR
HSP90AA1
IGF1R
INPP4B
JAK2
KDR
KMT2D
LYN
MAP2K4
MDM2
MITF
MSH2
MUTYH
ID3
IGF2
INSR
JAK3
KEAP1
KRAS
LZTR1
MAP3K1
MDM4
MKNK1
MSH3
MYB
IDH1
IGF2R
IRF2
JUN
KEL
LMO1
MAF
MAP3K13
MED12
MKNK2
MSH6
MYC
KDM5A
KLHL6
KDM5C
ARID2
EPHA7
ERCC1
ERCC2
CDK4
CDKN2C
CHUK
CSF3R
CXCR4
CYP3A4
DNMT3A
EPCAM
EPHB6
ERCC4
ETV5
FANCC
FANCM
FGF12
FGF7
FLT1
GABRA6
GEN1
GREM1
CDK6
CEBPA
CIC
CTCF
CYLD
CYP3A5
DOT1L
EPHA3
ERBB2
ERG
ETV6
FANCD2
FAS
FGF14
FGFR1
FLT3
GALNT12
GID4
GRIN2A
ESR2
ETV1
EZR
FAM46C
FANCG
FANCI
FBXW7
FGF3
FGFR4
FOXP1
FCGR3A
FGF4
FH
FRS2
GATA3
GATA4
GNA13
GNAQ
GSTP1
H3F3A
HLA-B
HLA-C
HDAC1
HDAC2
HFE
NBN
NCOR1
NF1
NF2
NFE2L2
NFKBIA
KMT2A
LRP2
LRP6
MAN1B1
MAX
MC1R
MEN1
MLH3
MPL
MTAP
MYCN
MTHFR
MYD88
NKX2-1
MAP2K1
MERTK
NOTCH1
NRP2
NTRK2
PAK5
PBRM1
PIK3C2B
PIK3R2
PPARG
PRKCI
PTEN
RAD50
RAF1
RICTOR
RUNX1T1
SETD2
SLCO1B3
SMARCD1
SOX9
STAT3
TBX3
TIPARP
TNKS2
TSC1
UMPS
XPO1
ZNRF3
NOTCH2
NSD1
NTRK3
PALB2
PDCD1
PIK3C2G
PIM1
NOTCH3
NSD2
NUDT1
PARP1
PDCD1LG2
PIK3C3
PLCG2
NOTCH4
NSD3
NUP93
PARP2
PDGFRA
PIK3CA
PMS2
NPM1
NT5C2
NUTM1
PARP3
PDGFRB
PIK3CB
PNRC1
PRDM1
PRSS8
QKI
RAD51D
RBM10
RPTOR
SDHB
SLC19A1
SMAD4
SOD2
SPTA1
SULT1A1
TERT
TNFAIP3
TP53BP1
TYRO3
WRN
ZBTB2
NQO1
NTHL1
P2RY8
PARP4
PDK1
PIK3CG
POLD1
PREX2
PTCH1
RAC1
RAD52
REL
RSPO2
SDHC
SLC22A2
SMARCA4
SOX10
SRC
SYK
TET2
TNFRSF14
TPMT
U2AF1
WT1
ZNF217
NRAS
NTRK1
PAK3
PAX5
PHLPP2
PIK3R1
POLE
PRKAR1A
PTCH2
RAD21
RAD54L
RET
RUNX1
SDHD
SLC34A2
SMARCB1
SOX2
STAG2
TAF1
TGFBR2
TNKS
TRRAP
UGT1A1
XPC
ZNF703
PPM1D
PPP2R1A
PPP2R2A
PRKDC
PRKN
PRSS1
SPEN
STAT4
TDO2
TMEM127
TOP1
TSC2
XRCC1
XRCC2
XRCC3
PTPRD
RAD51B
RARA
ROS1
SDHA
PTPRO
RAD51C
RB1
RPA1
SDHAF2
SH2B3
SMAD3
SOCS1
SPOP
SUFU
TERC
TNF
TP53
TYMS
VEGFA
VHL
WISP3
PTPN11
RAD51
RANBP2
RNF43
SDC4
SF3B1
SLIT2
SMO
SGK1
SMAD2
SNCAIP
SPINK1
STK11
TEK
TMPRSS2
TOP2A
TSHR
