# Supplementary material for: The mutational landscape and its longitudinal dynamics in relapsed and refractory classic Hodgkin lymphoma
Source: Ann Hematol. 2025 Feb 24;104(3):1721–33. doi: 10.1007/s00277-025-06274-5 (PMC12031843; doi:10.1007/s00277-025-06274-5)
Supplement: Supplementary file 3 — Supplementary file3 (XLSX 25 KB) [file 277_2025_6274_MOESM3_ESM.xlsx]

## Sheet: Supplementary Table 2
Hugo_Symbol	Patient	Tumor_Sample_Barcode	NCBI_Build	Chromosome	Start_Position	End_Position	Variant_Classification	Variant_Type	Reference_Allele	Tumor_Seq_Allele	dbSNP_RS	Transcript_ID	Exon_Number	Gene	cDNA_position	CDS_position	Protein_position	Amino_acids	Codons	AAChange	CADD_PHRED	Existing_variation	AlphaMissense_Class
EPHB1	HL04	HL04PR	GRCh38	chr3	134951753	134951753	Missense_Mutation	SNP	C	T		ENST00000647596	3/16	ENSG00000154928	846	506	169	T/I	aCt/aTt	EPHB1:p.T169I	24.9	COSV67663090	likely_benign
EPHB1	HL15	HL15PR	GRCh38	chr3	135249465	135249465	Frame_Shift_Del	DEL	C	-		ENST00000647596	15/16	ENSG00000154928	3160	2820	940	L/-	ctC/ct	EPHB1:p.L940X		COSV67662028
EPHB1	HL20	HL20PR	GRCh38	chr3	135166022	135166022	Missense_Mutation	SNP	C	T	rs1257672576	ENST00000647596	8/16	ENSG00000154928	1980	1640	547	A/V	gCg/gTg	EPHB1:p.A547V	19.14	rs1257672576,COSV67661757	likely_benign
EPHB1	HL24	HL24PR	GRCh38	chr3	135248505	135248505	Missense_Mutation	SNP	G	A	rs749600936	ENST00000647596	14/16	ENSG00000154928	3026	2686	896	A/T	Gcc/Acc	EPHB1:p.A896T	22.5	rs749600936,COSV67655033	likely_benign
EPHB1	HL26	HL26PR	GRCh38	chr3	135192816	135192816	Missense_Mutation	SNP	T	C		ENST00000647596	11/16	ENSG00000154928	2463	2123	708	F/S	tTc/tCc	EPHB1:p.F708S	32	COSV67673036	likely_pathogenic
EPHB1	HL39	HL39PR	GRCh38	chr3	135249490	135249490	Missense_Mutation	SNP	G	A	rs1352808257	ENST00000647596	15/16	ENSG00000154928	3185	2845	949	E/K	Gag/Aag	EPHB1:p.E949K	33	rs1352808257,COSV67653967,COSV67666964	likely_benign
EPHB1	HL14	HL14RE	GRCh38	chr3	135166022	135166022	Missense_Mutation	SNP	C	T	rs1257672576	ENST00000647596	8/16	ENSG00000154928	1980	1640	547	A/V	gCg/gTg	EPHB1:p.A547V	19.14	rs1257672576,COSV67661757	likely_benign
EPHB1	HL14	HL14RE	GRCh38	chr3	134951795	134951795	Missense_Mutation	SNP	G	T		ENST00000647596	3/16	ENSG00000154928	888	548	183	C/F	tGt/tTt	EPHB1:p.C183F	28.8	COSV101213092	likely_pathogenic
EPHB1	HL14	HL14RE	GRCh38	chr3	134951524	134951524	Missense_Mutation	SNP	G	T		ENST00000647596	3/16	ENSG00000154928	617	277	93	V/L	Gtg/Ttg	EPHB1:p.V93L	23.5	COSV101212522	likely_pathogenic
EPHB1	HL14	HL14RE	GRCh38	chr3	134951848	134951848	Missense_Mutation	SNP	C	G		ENST00000647596	3/16	ENSG00000154928	941	601	201	Q/E	Caa/Gaa	EPHB1:p.Q201E	23.3	COSV67655742	likely_benign
EPHB1	HL15	HL15RE	GRCh38	chr3	135154224	135154224	Missense_Mutation	SNP	C	G		ENST00000647596	6/16	ENSG00000154928	1710	1370	457	P/R	cCg/cGg	EPHB1:p.P457R	25.9	COSV67653944,COSV67656557,COSV67663588	likely_pathogenic
EPHB1	HL15	HL15RE	GRCh38	chr3	135201488	135201488	Missense_Mutation	SNP	G	T		ENST00000647596	12/16	ENSG00000154928	2485	2145	715	Q/H	caG/caT	EPHB1:p.Q715H	23.7	COSV67673908	ambiguous
BARD1	HL14	HL14PR	GRCh38	chr2	214781387	214781387	Missense_Mutation	SNP	C	A		ENST00000260947	4/11	ENSG00000138376	601	487	163	V/L	Gtg/Ttg	BARD1:p.V163L	18.46	COSV53608488,COSV53611013	likely_benign
BARD1	HL32	HL32PR	GRCh38	chr2	214780992	214780992	Missense_Mutation	SNP	C	G		ENST00000260947	4/11	ENSG00000138376	996	882	294	R/S	agG/agC	BARD1:p.R294S	10.95	COSV99038472	likely_benign
BARD1	HL32	HL32PR	GRCh38	chr2	214780708	214780708	Missense_Mutation	SNP	C	G	rs1553622212	ENST00000260947	4/11	ENSG00000138376	1280	1166	389	S/T	aGt/aCt	BARD1:p.S389T	11.07	rs1553622212	likely_benign
BARD1	HL49	HL49PR	GRCh38	chr2	214780992	214780992	Missense_Mutation	SNP	C	G		ENST00000260947	4/11	ENSG00000138376	996	882	294	R/S	agG/agC	BARD1:p.R294S	10.95	COSV99038472	likely_benign
BARD1	HL52	HL52PR	GRCh38	chr2	214745141	214745141	Missense_Mutation	SNP	G	T	rs1356587186	ENST00000260947	9/11	ENSG00000138376	1943	1829	610	P/H	cCt/cAt	BARD1:p.P610H	26.3	rs1356587186	likely_benign
BARD1	HL52	HL52PR	GRCh38	chr2	214780969	214780969	Missense_Mutation	SNP	T	C	rs1553622357	ENST00000260947	4/11	ENSG00000138376	1019	905	302	K/R	aAg/aGg	BARD1:p.K302R	16.13	rs1553622357	likely_benign
BARD1	HL55	HL55PR	GRCh38	chr2	214728738	214728738	Missense_Mutation	SNP	C	G	rs863224672	ENST00000260947	11/11	ENSG00000138376	2386	2272	758	A/P	Gct/Cct	BARD1:p.A758P	26.5	rs863224672	likely_pathogenic
BARD1	HL01	HL01RE	GRCh38	chr2	214745792	214745792	Missense_Mutation	SNP	T	G		ENST00000260947	8/11	ENSG00000138376	1854	1740	580	E/D	gaA/gaC	BARD1:p.E580D	13.71	COSV99638870	likely_benign
BARD1	HL05	HL05RE	GRCh38	chr2	214781027	214781027	Missense_Mutation	SNP	C	G	rs923851371	ENST00000260947	4/11	ENSG00000138376	961	847	283	A/P	Gct/Cct	BARD1:p.A283P	22.9	rs923851371	likely_benign
BARD1	HL10	HL10x2RE	GRCh38	chr2	214781410	214781410	Missense_Mutation	SNP	C	T	rs1574821370	ENST00000260947	4/11	ENSG00000138376	578	464	155	R/K	aGa/aAa	BARD1:p.R155K	25.6	rs1574821370	likely_benign
BARD1	HL11	HL11RE	GRCh38	chr2	214781083	214781083	Missense_Mutation	SNP	C	A		ENST00000260947	4/11	ENSG00000138376	905	791	264	G/V	gGc/gTc	BARD1:p.G264V	12.63	COSV53608844	likely_benign
BARD1	HL14	HL14RE	GRCh38	chr2	214728689	214728689	Missense_Mutation	SNP	G	A	rs1208217643	ENST00000260947	11/11	ENSG00000138376	2435	2321	774	P/L	cCt/cTt	BARD1:p.P774L	29.2	rs1208217643,COSV53613388	likely_benign
BARD1	HL14	HL14RE	GRCh38	chr2	214728767	214728767	Missense_Mutation	SNP	T	C	rs1553612068	ENST00000260947	11/11	ENSG00000138376	2357	2243	748	E/G	gAg/gGg	BARD1:p.E748G	27.5	rs1553612068	likely_benign
BARD1	HL15	HL15RE	GRCh38	chr2	214781447	214781447	Missense_Mutation	SNP	T	C	rs1060501289	ENST00000260947	4/11	ENSG00000138376	541	427	143	I/V	Att/Gtt	BARD1:p.I143V	21	rs1060501289	likely_benign
BARD1	HL22	HL22RE	GRCh38	chr2	214781282	214781282	Frame_Shift_Del	DEL	C	-	rs876660761	ENST00000260947	4/11	ENSG00000138376	706	592	198	A/-	Gct/ct	BARD1:p.A198X		rs876660761
BARD1	HL23	HL23RE	GRCh38	chr2	214792369	214792369	Missense_Mutation	SNP	T	C	rs1444375563	ENST00000260947	3/11	ENSG00000138376	406	292	98	N/D	Aat/Gat	BARD1:p.N98D	24.6	rs1444375563	likely_pathogenic
BARD1	HL26	HL26RE	GRCh38	chr2	214728977	214728977	Missense_Mutation	SNP	T	C	rs771766430	ENST00000260947	11/11	ENSG00000138376	2147	2033	678	Y/C	tAt/tGt	BARD1:p.Y678C	26	rs771766430,COSV99638889	likely_benign
HGF	HL05	HL05PR	GRCh38	chr7	81757273	81757273	Missense_Mutation	SNP	C	A		ENST00000222390	4/18	ENSG00000019991	474	398	133	G/V	gGa/gTa	HGF:p.G133V	26.6	COSV55956768,COSV55959169	likely_pathogenic
HGF	HL09	HL09PR	GRCh38	chr7	81705700	81705700	Missense_Mutation	SNP	C	T		ENST00000222390	16/18	ENSG00000019991	1887	1811	604	C/Y	tGc/tAc	HGF:p.C604Y	24.5	COSV55956272	likely_pathogenic
HGF	HL13	HL13PR	GRCh38	chr7	81758702	81758702	Nonsense_Mutation	SNP	A	T		ENST00000222390	3/18	ENSG00000019991	433	357	119	Y/*	taT/taA	HGF:p.Y119*	36	COSV55944740
HGF	HL14	HL14PR	GRCh38	chr7	81757304	81757304	Splice_Site	SNP	C	A		ENST00000222390		ENSG00000019991						HGF:p.	35	COSV55948930,COSV55955638
HGF	HL17	HL17PR	GRCh38	chr7	81745061	81745061	Missense_Mutation	SNP	C	T		ENST00000222390	6/18	ENSG00000019991	761	685	229	G/S	Ggc/Agc	HGF:p.G229S	26.5	COSV55959610	likely_benign
HGF	HL32	HL32PR	GRCh38	chr7	81758716	81758716	Missense_Mutation	SNP	C	T		ENST00000222390	3/18	ENSG00000019991	419	343	115	E/K	Gaa/Aaa	HGF:p.E115K	22	COSV55952721,COSV55953235	likely_benign
HGF	HL02	HL02RE	GRCh38	chr7	81762868	81762868	Frame_Shift_Del	DEL	T	-		ENST00000222390	2/18	ENSG00000019991	169	93	31	G/-	ggA/gg	HGF:p.G31X		COSV55956907
HGF	HL14	HL14RE	GRCh38	chr7	81743392	81743392	Missense_Mutation	SNP	G	A	rs1490588192	ENST00000222390	7/18	ENSG00000019991	902	826	276	P/S	Cct/Tct	HGF:p.P276S	26.1	rs1490588192	likely_benign
KAT6A	HL09	HL09PR	GRCh38	chr8	41933614	41933614	Missense_Mutation	SNP	G	T		ENST00000406337	18/18	ENSG00000083168	5119	4612	1538	P/T	Cct/Act	KAT6A:p.P1538T	26.2	COSV55908111	likely_pathogenic
KAT6A	HL11	HL11PR	GRCh38	chr8	42048485	42048485	Missense_Mutation	SNP	G	T		ENST00000406337	3/18	ENSG00000083168	1000	493	165	P/T	Cct/Act	KAT6A:p.P165T	23.5	COSV99705470	likely_benign
KAT6A	HL13	HL13PR	GRCh38	chr8	41940902	41940904	In_Frame_Del	DEL	CTC	-	rs139076845	ENST00000406337	16/18	ENSG00000083168	3490-3492	2983-2985	995	E/-	GAG/-	KAT6A:p.E995-		rs139076845
KAT6A	HL13	HL13PR	GRCh38	chr8	41940940	41940940	Missense_Mutation	SNP	G	A	rs763671755	ENST00000406337	16/18	ENSG00000083168	3454	2947	983	L/F	Ctc/Ttc	KAT6A:p.L983F	18.5	rs763671755	likely_benign
KAT6A	HL13	HL13PR	GRCh38	chr8	41978712	41978712	Missense_Mutation	SNP	C	T	rs1288241973	ENST00000406337	7/18	ENSG00000083168	1480	973	325	A/T	Gca/Aca	KAT6A:p.A325T	24.2	rs1288241973	likely_benign
KAT6A	HL14	HL14PR	GRCh38	chr8	42048865	42048865	Missense_Mutation	SNP	G	A		ENST00000406337	3/18	ENSG00000083168	620	113	38	S/L	tCa/tTa	KAT6A:p.S38L	23.8	COSV55911954	likely_benign
KAT6A	HL15	HL15PR	GRCh38	chr8	41934171	41934171	Missense_Mutation	SNP	G	A		ENST00000406337	18/18	ENSG00000083168	4562	4055	1352	S/F	tCt/tTt	KAT6A:p.S1352F	26.3	COSV99705919	likely_benign
KAT6A	HL17	HL17PR	GRCh38	chr8	42048885	42048885	Missense_Mutation	SNP	C	G		ENST00000406337	3/18	ENSG00000083168	600	93	31	R/S	agG/agC	KAT6A:p.R31S	23.4	COSV55912998	likely_pathogenic
KAT6A	HL26	HL26PR	GRCh38	chr8	41943920	41943920	Missense_Mutation	SNP	G	T		ENST00000406337	14/18	ENSG00000083168	2563	2056	686	L/M	Ctg/Atg	KAT6A:p.L686M	24	COSV55910184	likely_pathogenic
KAT6A	HL31	HL31PR	GRCh38	chr8	42048521	42048521	Missense_Mutation	SNP	G	A	rs773797630	ENST00000406337	3/18	ENSG00000083168	964	457	153	R/C	Cgt/Tgt	KAT6A:p.R153C	29.8	rs773797630	likely_pathogenic
KAT6A	HL49	HL49PR	GRCh38	chr8	41933363	41933363	Missense_Mutation	SNP	C	T	rs1456931544	ENST00000406337	18/18	ENSG00000083168	5370	4863	1621	M/I	atG/atA	KAT6A:p.M1621I	16.21	rs1456931544	likely_benign
KAT6A	HL02	HL02RE	GRCh38	chr8	41934748	41934748	Missense_Mutation	SNP	G	T		ENST00000406337	18/18	ENSG00000083168	3985	3478	1160	R/S	Cgc/Agc	KAT6A:p.R1160S	27.1	COSV99706050	likely_pathogenic
KAT6A	HL15	HL15RE	GRCh38	chr8	41934355	41934355	Nonsense_Mutation	SNP	C	A		ENST00000406337	18/18	ENSG00000083168	4378	3871	1291	E/*	Gag/Tag	KAT6A:p.E1291*	35	COSV104378701,COSV55905004
KAT6A	HL18	HL18RE	GRCh38	chr8	41974810	41974810	Frame_Shift_Del	DEL	C	-		ENST00000406337	9/18	ENSG00000083168	1883	1376	459	G/-	gGc/gc	KAT6A:p.G459X		COSV99705152
KAT6A	HL18	HL18RE	GRCh38	chr8	41947776	41947776	Missense_Mutation	SNP	C	T		ENST00000406337	12/18	ENSG00000083168	2384	1877	626	C/Y	tGc/tAc	KAT6A:p.C626Y	26.4	COSV99704533	likely_pathogenic
KAT6A	HL20	HL20RE	GRCh38	chr8	41941284	41941284	Missense_Mutation	SNP	C	T		ENST00000406337	16/18	ENSG00000083168	3110	2603	868	G/D	gGc/gAc	KAT6A:p.G868D	25.5	COSV55910511	likely_pathogenic
KAT6A	HL30	HL30RE	GRCh38	chr8	41933160	41933160	Missense_Mutation	SNP	G	A	rs770680166	ENST00000406337	18/18	ENSG00000083168	5573	5066	1689	P/L	cCc/cTc	KAT6A:p.P1689L	18.02	rs770680166	likely_benign
NF1	HL02	HL02PR	GRCh38	chr17	31356488	31356488	Frame_Shift_Del	DEL	A	-		ENST00000358273	52/58	ENSG00000196712	7977	7644	2548	I/-	atA/at	NF1:p.I2548X		CD147187,COSV62196850
NF1	HL02	HL02PR	GRCh38	chr17	31357362	31357362	Missense_Mutation	SNP	C	T	rs587781791	ENST00000358273	54/58	ENSG00000196712	8296	7963	2655	P/S	Cct/Tct	NF1:p.P2655S	26.7	rs587781791	likely_pathogenic
NF1	HL02	HL02PR	GRCh38	chr17	31233214	31233214	Splice_Site	SNP	G	C		ENST00000358273		ENSG00000196712						NF1:p.	35	CD154892,CS072248
NF1	HL03	HL03PR	GRCh38	chr17	31169973	31169973	Frame_Shift_Del	DEL	G	-		ENST00000358273	5/58	ENSG00000196712	895	562	188	A/-	Gca/ca	NF1:p.A188X		CX077469
NF1	HL03	HL03PR	GRCh38	chr17	31327606	31327606	Nonsense_Mutation	SNP	C	A	rs1597832002	ENST00000358273	38/58	ENSG00000196712	5709	5376	1792	C/*	tgC/tgA	NF1:p.C1792*	37	rs1597832002
NF1	HL04	HL04PR	GRCh38	chr17	31326017	31326017	Missense_Mutation	SNP	A	T		ENST00000358273	37/58	ENSG00000196712	5366	5033	1678	Y/F	tAt/tTt	NF1:p.Y1678F	23.8	CM136814	likely_benign
NF1	HL06	HL06PR	GRCh38	chr17	31227216	31227216	Splice_Site	SNP	A	G	rs1131691105	ENST00000358273		ENSG00000196712						NF1:p.	34	rs1131691105,CS032078
NF1	HL06	HL06PR	GRCh38	chr17	31349153	31349153	Missense_Mutation	SNP	G	T		ENST00000358273	49/58	ENSG00000196712	7556	7223	2408	R/I	aGa/aTa	NF1:p.R2408I	31	CD147167	likely_pathogenic
NF1	HL06	HL06PR	GRCh38	chr17	31259039	31259039	Missense_Mutation	SNP	A	T		ENST00000358273	33/58	ENSG00000196712	4673	4340	1447	Q/L	cAg/cTg	NF1:p.Q1447L	24.4	CM133021,CM165152	likely_pathogenic
NF1	HL14	HL14PR	GRCh38	chr17	31349245	31349245	Missense_Mutation	SNP	T	A	rs1597858629	ENST00000358273	49/58	ENSG00000196712	7648	7315	2439	L/I	Tta/Ata	NF1:p.L2439I	22.6	rs1597858629	ambiguous
NF1	HL14	HL14PR	GRCh38	chr17	31349249	31349249	Missense_Mutation	SNP	C	A		ENST00000358273	49/58	ENSG00000196712	7652	7319	2440	A/E	gCa/gAa	NF1:p.A2440E	31	CD154090	likely_pathogenic
NF1	HL17	HL17PR	GRCh38	chr17	31225120	31225120	Missense_Mutation	SNP	T	C	rs1597710397	ENST00000358273	17/58	ENSG00000196712	2204	1871	624	F/S	tTt/tCt	NF1:p.F624S	23.3	rs1597710397	likely_benign
NF1	HL17	HL17PR	GRCh38	chr17	31357335	31357335	Missense_Mutation	SNP	G	A		ENST00000358273	54/58	ENSG00000196712	8269	7936	2646	A/T	Gcc/Acc	NF1:p.A2646T	27.7	COSV62200995	likely_pathogenic
NF1	HL20	HL20PR	GRCh38	chr17	31356583	31356583	Splice_Site	SNP	G	C		ENST00000358273		ENSG00000196712						NF1:p.	34	CS072266
NF1	HL24	HL24PR	GRCh38	chr17	31219065	31219065	Missense_Mutation	SNP	G	C		ENST00000358273	14/58	ENSG00000196712	1921	1588	530	V/L	Gtc/Ctc	NF1:p.V530L	23.6	CM1314458,COSV99049900	likely_pathogenic
NF1	HL24	HL24PR	GRCh38	chr17	31326145	31326145	Missense_Mutation	SNP	C	T	rs760936909	ENST00000358273	37/58	ENSG00000196712	5494	5161	1721	H/Y	Cat/Tat	NF1:p.H1721Y	19.3	rs760936909	likely_benign
NF1	HL29	HL29PR	GRCh38	chr17	31338141	31338141	Splice_Site	SNP	T	C	rs1135402894	ENST00000358273		ENSG00000196712						NF1:p.	32	rs1135402894,CS030308,CS086431,CS1010458
NF1	HL29	HL29PR	GRCh38	chr17	31352414	31352414	Missense_Mutation	SNP	G	A		ENST00000358273	51/58	ENSG00000196712	7948	7615	2539	G/R	Gga/Aga	NF1:p.G2539R	34	CM950851	likely_pathogenic
NF1	HL32	HL32PR	GRCh38	chr17	31229191	31229191	Missense_Mutation	SNP	G	A		ENST00000358273	21/58	ENSG00000196712	2909	2576	859	G/D	gGc/gAc	NF1:p.G859D	21	COSV104662331	likely_benign
NF1	HL33	HL33PR	GRCh38	chr17	31336444	31336444	Missense_Mutation	SNP	T	C	rs1567616704	ENST00000358273	41/58	ENSG00000196712	6451	6118	2040	S/P	Tct/Cct	NF1:p.S2040P	27.3	rs1567616704	likely_pathogenic
NF1	HL34	HL34PR	GRCh38	chr17	31155991	31155991	Missense_Mutation	SNP	A	G	rs1555604870	ENST00000358273	2/58	ENSG00000196712	402	69	23	I/M	atA/atG	NF1:p.I23M	16.82	rs1555604870	likely_benign
NF1	HL37	HL37PR	GRCh38	chr17	31233001	31233001	Splice_Site	SNP	G	A	rs1555615004	ENST00000358273		ENSG00000196712						NF1:p.	34	rs1555615004,COSV62196997,COSV62199147
NF1	HL46	HL46PR	GRCh38	chr17	31226474	31226474	Nonsense_Mutation	SNP	C	T	rs768638173	ENST00000358273	18/58	ENSG00000196712	2374	2041	681	R/*	Cga/Tga	NF1:p.R681*	37	rs768638173,CM000025,COSV62223641
NF1	HL46	HL46PR	GRCh38	chr17	31232148	31232148	Missense_Mutation	SNP	T	A	rs1131691124	ENST00000358273	25/58	ENSG00000196712	3606	3273	1091	D/E	gaT/gaA	NF1:p.D1091E	24.6	rs1131691124,COSV62193151	likely_benign
NF1	HL46	HL46PR	GRCh38	chr17	31229461	31229461	Missense_Mutation	SNP	G	A		ENST00000358273	21/58	ENSG00000196712	3179	2846	949	G/E	gGa/gAa	NF1:p.G949E	26.8	CD1512853	likely_pathogenic
NF1	HL55	HL55PR	GRCh38	chr17	31235715	31235715	Missense_Mutation	SNP	G	A	rs876658565	ENST00000358273	28/58	ENSG00000196712	4146	3813	1271	M/I	atG/atA	NF1:p.M1271I	23	rs876658565	likely_pathogenic
NF1	HL10	HL10x2RE	GRCh38	chr17	31360644	31360644	Missense_Mutation	SNP	C	T	rs1597870290	ENST00000358273	57/58	ENSG00000196712	8651	8318	2773	T/I	aCt/aTt	NF1:p.T2773I	25.9	rs1597870290	likely_pathogenic
NF1	HL10	HL10x2RE	GRCh38	chr17	31340533	31340533	Nonsense_Mutation	SNP	G	A		ENST00000358273	47/58	ENSG00000196712	7283	6950	2317	W/*	tGg/tAg	NF1:p.W2317*	45	CM1411407
NF1	HL11	HL11RE	GRCh38	chr17	31330474	31330474	Missense_Mutation	SNP	T	G		ENST00000358273	39/58	ENSG00000196712	6121	5788	1930	C/G	Tgt/Ggt	NF1:p.C1930G	24.8	CM062907,COSV62225950	likely_pathogenic
NF1	HL11	HL11RE	GRCh38	chr17	31325970	31325970	Missense_Mutation	SNP	G	C		ENST00000358273	37/58	ENSG00000196712	5319	4986	1662	W/C	tgG/tgC	NF1:p.W1662C	31	COSV55985616	likely_pathogenic
NF1	HL14	HL14RE	GRCh38	chr17	31352367	31352367	Missense_Mutation	SNP	G	A		ENST00000358273	51/58	ENSG00000196712	7901	7568	2523	S/N	aGc/aAc	NF1:p.S2523N	22.8	COSV62228148	likely_benign
NF1	HL14	HL14RE	GRCh38	chr17	31260516	31260516	Splice_Site	SNP	G	A	rs1279529138	ENST00000358273		ENSG00000196712						NF1:p.	34	rs1279529138,CS000878,COSV62210181
NF1	HL17	HL17RE	GRCh38	chr17	31232125	31232125	Missense_Mutation	SNP	C	T	rs1555614848	ENST00000358273	25/58	ENSG00000196712	3583	3250	1084	P/S	Cct/Tct	NF1:p.P1084S	25	rs1555614848,CM143367,COSV104662380,COSV62211011	likely_pathogenic
PDGFRB	HL06	HL06PR	GRCh38	chr5	150124261	150124261	Missense_Mutation	SNP	C	A		ENST00000261799	14/23	ENSG00000113721	2467	2012	671	C/F	tGc/tTc	PDGFRB:p.C671F	29.4	COSV55808447	likely_pathogenic
PDGFRB	HL06	HL06PR	GRCh38	chr5	150124349	150124349	Missense_Mutation	SNP	T	C	rs1231480262	ENST00000261799	14/23	ENSG00000113721	2379	1924	642	S/G	Agc/Ggc	PDGFRB:p.S642G	27.2	rs1231480262,COSV55811916	likely_benign
PDGFRB	HL15	HL15PR	GRCh38	chr5	150123131	150123131	Missense_Mutation	SNP	G	T	rs1212152922	ENST00000261799	15/23	ENSG00000113721	2549	2094	698	H/Q	caC/caA	PDGFRB:p.H698Q	21.8	rs1212152922,COSV55812107	likely_benign
PDGFRB	HL18	HL18PR	GRCh38	chr5	150133963	150133963	Missense_Mutation	SNP	C	T		ENST00000261799	5/23	ENSG00000113721	1132	677	226	R/H	cGc/cAc	PDGFRB:p.R226H	26.8	COSV99940273	likely_benign
PDGFRB	HL26	HL26PR	GRCh38	chr5	150115947	150115947	Splice_Site	SNP	C	A		ENST00000261799		ENSG00000113721						PDGFRB:p.	35	COSV53830460
PDGFRB	HL26	HL26PR	GRCh38	chr5	150124300	150124300	Missense_Mutation	SNP	A	C		ENST00000261799	14/23	ENSG00000113721	2428	1973	658	L/R	cTt/cGt	PDGFRB:p.L658R	27.7	CM130232	likely_pathogenic
PDGFRB	HL29	HL29PR	GRCh38	chr5	150115804	150115804	Missense_Mutation	SNP	A	T	rs936848381	ENST00000261799	23/23	ENSG00000113721	3735	3280	1094	C/S	Tgc/Agc	PDGFRB:p.C1094S	14.53	rs936848381	likely_benign
PDGFRB	HL46	HL46PR	GRCh38	chr5	150117673	150117673	Missense_Mutation	SNP	G	A	rs1382189753	ENST00000261799	22/23	ENSG00000113721	3537	3082	1028	P/S	Ccc/Tcc	PDGFRB:p.P1028S	28.3	rs1382189753	ambiguous
PDGFRB	HL14	HL14RE	GRCh38	chr5	150133703	150133703	Missense_Mutation	SNP	G	A	rs373131428	ENST00000261799	6/23	ENSG00000113721	1272	817	273	R/C	Cgc/Tgc	PDGFRB:p.R273C	25.8	rs373131428,COSV55810356	likely_benign
PDGFRB	HL25	HL25RE	GRCh38	chr5	150120980	150120980	Missense_Mutation	SNP	C	T	rs753032652	ENST00000261799	18/23	ENSG00000113721	2949	2494	832	V/M	Gtg/Atg	PDGFRB:p.V832M	26.4	rs753032652	likely_pathogenic
PMS2	HL03	HL03PR	GRCh38	chr7	5999157	5999157	Missense_Mutation	SNP	C	T	rs749431015	ENST00000265849	6/15	ENSG00000122512	686	656	219	G/E	gGa/gAa	PMS2:p.G219E	32	rs749431015	ambiguous
PMS2	HL04	HL04PR	GRCh38	chr7	6003765	6003765	Missense_Mutation	SNP	T	G		ENST00000265849	4/15	ENSG00000122512	308	278	93	Q/P	cAa/cCa	PMS2:p.Q93P	24.8	COSV56220647	ambiguous
PMS2	HL05	HL05PR	GRCh38	chr7	6005904	6005904	Missense_Mutation	SNP	C	T	rs761352832	ENST00000265849	2/15	ENSG00000122512	181	151	51	A/T	Gcc/Acc	PMS2:p.A51T	26.7	rs761352832	likely_pathogenic
PMS2	HL11	HL11PR	GRCh38	chr7	5973469	5973469	Missense_Mutation	SNP	G	A	rs1554292787	ENST00000265849	15/15	ENSG00000122512	2549	2519	840	P/L	cCc/cTc	PMS2:p.P840L	29.6	rs1554292787	likely_pathogenic
PMS2	HL11	HL11PR	GRCh38	chr7	5989946	5989946	Missense_Mutation	SNP	T	A	rs1187390273	ENST00000265849	10/15	ENSG00000122512	1028	998	333	D/V	gAt/gTt	PMS2:p.D333V	29.2	rs1187390273	likely_pathogenic
PMS2	HL14	HL14PR	GRCh38	chr7	5973510	5973510	Missense_Mutation	SNP	C	G	rs1562594255	ENST00000265849	15/15	ENSG00000122512	2508	2478	826	E/D	gaG/gaC	PMS2:p.E826D	19.25	rs1562594255	ambiguous
PMS2	HL24	HL24PR	GRCh38	chr7	5987531	5987531	Missense_Mutation	SNP	T	C	rs587778616	ENST00000265849	11/15	ENSG00000122512	1264	1234	412	K/E	Aaa/Gaa	PMS2:p.K412E	19.07	rs587778616,COSV56225171	likely_benign
PMS2	HL29	HL29PR	GRCh38	chr7	5987245	5987245	Missense_Mutation	SNP	C	T	rs766256390	ENST00000265849	11/15	ENSG00000122512	1550	1520	507	S/N	aGc/aAc	PMS2:p.S507N	16.43	rs766256390	likely_benign
PMS2	HL30	HL30PR	GRCh38	chr7	5977653	5977653	Missense_Mutation	SNP	G	A	rs773393960	ENST00000265849	14/15	ENSG00000122512	2410	2380	794	P/S	Cct/Tct	PMS2:p.P794S	27.3	rs773393960	likely_benign
PMS2	HL42	HL42PR	GRCh38	chr7	6005892	6005892	Missense_Mutation	SNP	C	T		ENST00000265849	2/15	ENSG00000122512	193	163	55	D/N	Gat/Aat	PMS2:p.D55N	34	COSV56151003	likely_benign
PMS2	HL66	HL66PR	GRCh38	chr7	5986888	5986888	Missense_Mutation	SNP	G	C	rs786203121	ENST00000265849	11/15	ENSG00000122512	1907	1877	626	A/G	gCt/gGt	PMS2:p.A626G	11.2	rs786203121	likely_benign
PMS2	HL02	HL02RE	GRCh38	chr7	5987609	5987609	Nonsense_Mutation	SNP	T	A		ENST00000265849	11/15	ENSG00000122512	1186	1156	386	K/*	Aaa/Taa	PMS2:p.K386*	40	COSV56223963
PMS2	HL05	HL05RE	GRCh38	chr7	5995556	5995556	Missense_Mutation	SNP	C	T	rs373239341	ENST00000265849	8/15	ENSG00000122512	911	881	294	R/Q	cGg/cAg	PMS2:p.R294Q	18.52	rs373239341,COSV104554317,COSV56220832,COSV56221636	likely_benign
PMS2	HL10	HL10x1RE	GRCh38	chr7	5987525	5987526	Frame_Shift_Ins	INS	-	T	rs267608159	ENST00000265849	11/15	ENSG00000122512	1269-1270	1239-1240	413-414	-/-	-/A	PMS2:p.-413-414X		rs267608159
PMS2	HL10	HL10x2RE	GRCh38	chr7	5987195	5987195	Missense_Mutation	SNP	G	A	rs756127972	ENST00000265849	11/15	ENSG00000122512	1600	1570	524	P/S	Cca/Tca	PMS2:p.P524S	15.03	rs756127972,COSV56222696	likely_benign
PMS2	HL11	HL11RE	GRCh38	chr7	5977698	5977698	Nonsense_Mutation	SNP	C	A		ENST00000265849	14/15	ENSG00000122512	2365	2335	779	G/*	Gga/Tga	PMS2:p.G779*	40	COSV56225193
PMS2	HL15	HL15RE	GRCh38	chr7	5987173	5987173	Missense_Mutation	SNP	T	C	rs1583317892	ENST00000265849	11/15	ENSG00000122512	1622	1592	531	E/G	gAa/gGa	PMS2:p.E531G	14.39	rs1583317892	likely_benign
PMS2	HL22	HL22RE	GRCh38	chr7	5987514	5987514	Missense_Mutation	SNP	A	C	rs1057521136	ENST00000265849	11/15	ENSG00000122512	1281	1251	417	I/M	atT/atG	PMS2:p.I417M	13.49	rs1057521136	likely_benign
