# Supplementary material for: The mutational landscape and its longitudinal dynamics in relapsed and refractory classic Hodgkin lymphoma
Source: Ann Hematol. 2025 Feb 24;104(3):1721–33. doi: 10.1007/s00277-025-06274-5 (PMC12031843; doi:10.1007/s00277-025-06274-5)
Supplement: Supplementary file 5 — Supplementary file5 (XLSX 10 KB) [file 277_2025_6274_MOESM5_ESM.xlsx]

## Sheet: Supplementary Table 6
Tumor_Sample_Barcode	Clinical course	Primary	Relapse
HL01	Primary refractory cHL	5	5
HL02	Primary refractory cHL	80	66
HL03	Primary refractory cHL	92
HL04	Primary refractory cHL	134	6
HL05	Primary refractory cHL	88	82
HL06	Primary refractory cHL	78
HL08	Primary refractory cHL	10
HL09	Primary refractory cHL	46	33
HL10	relapsed cHL		9/103
HL11	relapsed cHL	89	73
HL13	relapsed cHL	85	7
HL14	relapsed cHL	56	559
HL15	relapsed cHL	121	130
HL17	relapsed cHL	77	47
HL18	relapsed cHL	90	23
HL20	relapsed cHL	63	33
HL22	relapsed cHL		79
HL23	relapsed cHL		72
HL24	relapsed cHL	88
HL25	relapsed cHL		6
HL26	relapsed cHL	42	44
HL28	relapsed cHL		6
HL29	relapsed cHL	144
HL30	relapsed cHL	84	144
HL31	Responder	99
HL32	Responder	103
HL33	Responder	6
HL34	Responder	38
HL37	Responder	51
HL38	Responder	30
HL39	Responder	94
HL42	Responder	15
HL46	Responder	77
HL49	Responder	180
HL51	Responder	57
HL52	Responder	80
HL53	Responder	65
HL55	Responder	178
HL57	Responder	103
HL58	Responder	17
HL59	Responder	46
HL63	Responder	50
HL65	Responder	47
HL66	Responder	97
